# Supplementary material for: Elevated IL-17 levels in semi-immune anaemic mice infected with Plasmodium berghei ANKA
Source: Malar J. 2018 Apr 17;17:169. doi: 10.1186/s12936-018-2257-x (PMC5905139; doi:10.1186/s12936-018-2257-x)
Supplement: Supplementary file 1 — Additional file 1. [file 12936_2018_2257_MOESM1_ESM.xlsx]

## Sheet: Survival curve
	F1 (10)	Balbc (7)	CBA (4)
Days	0	4	6	8	10	12	14	16	18	20	22	24	26	28	30	32	34	36
F1	100	100	100	100	100	92	92	92	78	78	78	78	78	78	78	78	78	78
Balb/c	100	100	100	100	100	100	100	71	71	71	71	71	71	71	71	71	71	71
CBA	100	100	100	100	100	75	75	50	25	25	25	25	25	0	0	0	0	0

## Sheet: Profile_Hb_Para_Rect
Balb/c	M 7
Reticulocyte	0	4	6	8	10	12	14	16	18	20	22	24	26	28	30	32	34	36
Mean	1.29798	1.95439	1.21855	2.45583	5.80599	17.6116	24.2622	35.0382	15.8417	15.9917	2.57934	4.7948	2.18305	2.60965	3.87534	2.7256	3.40926	5.1987
SD	1.06782	1.59191	0.575607	1.11684	5.42325	15.9523	13.5227	20.1652	9.19861	11.5388	1.32932	3.53265	0.751814	2.30009	1.77932	2.10584	2.988	4.85368
Hb
Mean	102.185	100.843	100.324	98.0633	78.5757	63.1886	52.302	60.937	53.4946	75.6828	82.3641	92.2471	83.0659	94.1695	95.1649	93.737	93.7245	91.4208
SD	14.6323	7.69794	5.52319	8.98491	20.843	24.3362	24.4895	24.1336	11.9226	15.8865	10.464	8.35418	8.53186	5.62227	7.28206	12.2642	15.284	15.0516
Parasitaemia
Mean	0	0	0	0.370237	1.5813	5.17775	8.47345	2.42072	0.584552	0.176991	0.13518	0.110497	0	0	0	0.070922	0.0888889	0.0645161
SD	0	0	0	0.524043	2.31895	11.4884	11.8391	3.46777	0.337741	0.395764	0.186185	0.247079	0	0	0	0.158586	0.198762	0.144262
F1	M (10)
Reticulocyte
Mean	1.01381	1.11135	1.56851	3.0303	12.0946	14.9427	21.7169	24.7689	10.1355	6.6823	3.80241	3.48342	3.03862	2.16121	2.30958	2.06413	2.38328	3.80684
SD	0.438327	0.418853	0.642889	2.09406	9.09407	8.4903	15.2502	16.8494	9.91603	4.54626	4.19258	2.96843	4.16233	0.958349	1.18954	2.16638	3.67231	4.84292
Hb
Mean	94.3512	92.6946	93.3547	76.4334	63.6572	60.8048	55.3378	57.4196	65.712	72.2071	78.5679	86.5385	87.5333	88.3478	88.9408	89.7262	91.0104	90.574
SD	7.77736	7.52045	8.4364	22.1803	16.4736	13.4804	15.9299	21.5588	20.4992	18.2921	18.5848	13.9321	6.85588	5.96942	5.79504	7.55308	12.1132	10.7389
Parasitaemia
Mean	0	0.110575	1.02885	1.4293	4.08462	5.19636	9.48178	7.96095	3.30185	0.58382	0.0761884	0	0	0	0.0472255	0	0	0.0343053
SD	0	0.271809	1.31815	1.25109	7.26273	10.4148	17.8193	17.1791	9.74861	1.93631	0.174343	0	0	0	0.156629	0	0	0.113778
CBA	M (4)
Reticulocyte
Mean	0.875969	0.945072	0.55415	0.916589	5.22021	11.2532	20.7836	45.1128	32.6087	28.75	28.3688	29.2517	42.5926	56.25
SD	0.115775	0.295501	0.322025	0.695372	3.53628	4.45837	9.44214	3.18996	#DIV/0!	#DIV/0!	#DIV/0!	#DIV/0!	#DIV/0!	#DIV/0!	#DIV/0!	#DIV/0!	#DIV/0!	#DIV/0!
Hb
Mean	97.5236	97.9296	94.4416	84.6244	57.9803	51.2186	30.2978	43.2237	27.9024	23.285	25.5277	21.2401	15.6332	18.1398
SD	7.60014	7.6661	17.552	15.6367	7.37931	15.9661	8.42444	11.1689	#DIV/0!	#DIV/0!	#DIV/0!	#DIV/0!	#DIV/0!	#DIV/0!
Parasitaemia
Mean	0	0	1.01877	5.20357	8.73682	16.1407	26.9969	26.8864	15.2174	18.75	19.8582	21.7687	44.4444	57.5
SD	0	0	0.442379	3.18107	11.2874	9.86123	9.56495	11.0414	#DIV/0!	#DIV/0!	#DIV/0!	#DIV/0!	#DIV/0!	#DIV/0!

## Sheet: Parasite_profile
F1
	0	4	6	8	10	12	14	16	18	20	22	24	26	28	30	32	34	36
M1	0	0	0.340136	1.49813	6.86275	27.0833	50.3937	32	32.6733	6.42202	0.510204	0	0	0	0	0	0	0
M2	0	0.986842	2.32558	2.39044	3.59712	0.574713	0	0	0	0	0	0	0	0	0	0	0	0.377358
M3	0	0.292398	3.7037	2.9703	1.74672	2.01613	0.398406	0.588235	0	0	0	0	0	0	0.519481	0	0	0
M4	0	0.268817	0.906344	1.3986	0.847458	0	0	0	0.793651	0	0	0	0	0	0	0	0	0
M5	0	0	1.42857	2.07469	0	0	0	0	0.552486	0	0.327869	0	0	0	0	0	0	0
M6	0	0	2.13523	4.09836	27.5641
M7	0	0	0	0.591716	1.50376	0.344828	1.00503	0	0.877193	0	0	0	0	0	0	0	0	0
M8	0	0	0	0	0	0.374532	1.26582	0.75188	0.806452	0	0	0	0	0	0	0	0	0
M9	0	0	0	0	0.673401	0.617284	0	0	0.617284	0	0	0	0	0	0	0	0	0
M10	0	0	0.3003	0.653595	1.15385	0.823045	0	0.636943	0	0	0	0	0	0	0	0	0	0
M11	0	0	0	0.367647	0	0	0	0	0	0	0	0	0	0	0	0	0	0
Balb/c
	0	4	6	8	10	12	14	16	18	20	22	24	26	28	30	32	34	36
M1	0	0	0	0	0	0.344828	1.99203	8.49057	0.854701	0	0	0	0	0	0	0	0	0
M2	0	0	0	0	0.358423	1.7094	4.14938	1.92308	0.729927	0	0.309598	0	0	0	0	0	0	0
M3	0	0	0	0.395257	0.754717	0.384615	1.9685	1.14943	0.724638	0	0	0.552486	0	0	0	0	0	0
M4	0	0	0	1.48148	6.30631	31.1765	21.7822
M5	0	0	0	0.338983	2.97398	2	29.0503
M6	0	0	0	0	0	0	0	0	0	0	0.3663	0	0	0	0	0.35461	0.444444	0
M7	0	0	0	0.37594	0.675676	0.628931	0.371747	0.540541	0.613497	0.884956	0	0	0	0	0	0	0	0.322581
CBA
	0	4	6	8	10	12	14	16	18	20	22	24	26	28	30	32	34	36
M1	0	0	0.641026	7.49064	25.3807
M2	0	0	1.65563	8.09061	5.9322	23.75	34.5133
M3	0	0	0.837989	3.92157	2.7027	19.6721	30.2469	34.6939
M4	0	0	0.940439	1.31148	0.931677	5	16.2304	19.0789	15.2174	18.75	19.8582	21.7687	44.4444	57.5

## Sheet: Par_Hb_Ratio
F1									Balb/c									CBA
mouse no	min day	ret	Hbmin	Par	Hb/Par	Par/Hb	Ret/Hb red		mouse no	min day	ret	Hbmin	Par	Hb/Par	Par/Hb	ret/hb red		mouse no	min day	ret	Hbmin	Par	Hb/Par	Par/Hb	ret/hb red
m1	18	35	76	33	2.30303	0.434211	0.460526		M1	16	46	61	8.5	7.17647	0.139344	0.754098		M1	10	1.5	49	25	1.96	0.510204	0.0306122
M2	8	8	60	2.4	25	0.04	0.133333		M2	16	56	59	1.9	31.0526	0.0322034	0.949153		M2	14	17	76	34	2.23529	0.447368	0.223684
m3	10	23	50	1.7	29.4118	0.034	0.46		M3	14	38	50	2	25	0.04	0.76		M3	16	43	65	35	1.85714	0.538462	0.661538
M4	18	32	50	0.8	62.5	0.016	0.64		M4	18	3	49	0.01	4900	0.000204082	0.0612245		M4	14	14	61	16	3.8125	0.262295	0.229508
M5	10	18	50	0.01	5000	0.0002	0.36		M5	12	36	51	0.6	85	0.0117647	0.705882			13.5	18.875	62.75	27.5	2.46623	0.439582	0.286336
M6	12	9	44	0.3	146.667	0.00681818	0.204545			15.2	35.8	54	2.602	1009.65	0.0447033	0.646072			2.17945	15.0929	9.65337	7.6974	0.911598	0.124172	0.266662
M7	16	27	50	0.7	71.4286	0.014	0.54			2.03961	17.8482	4.97996	3.04526	2174.97	0.0552277	0.339901
M8	14	9.9	42	0.01	4200	0.000238095	0.235714
M9	14	20	43	0.01	4300	0.000232558	0.465116
M10	12	18	32	0.01	3200	0.0003125	0.5625
M11	16	19	38	0.01	3800	0.000263158	0.5		Hb/Par
	13.4545	19.9	48.6364	3.54091	1894.3	0.0496614	0.414703		F1	Balb/c	CBA
	3.20124	8.54347	11.1704	9.34662	2153.37	0.128322	0.161442		2.30303	7.17647	1.96
									25	31.0526	2.23529
									29.4118	25	1.85714
F1	1894.3	2175							62.5	4900	3.8125
Balb/c	1009.6	2153.4							5000	85	2.46623
CBA	2.5	0.9							146.667	1009.65
									71.4286
			1009.6						4200
			1894.3						4300
			2.5						3200
									3800

## Sheet: IgG subtypes
	IgG1	IgG2a	IgG3	IgG1	IgG2a	IgG3	IgG1	IgG2a	IgG3
	D0	D0	D0	Hm	Hm	Hm	Rec	Rec	Rec
F1	2.0075	0.74425	0.6965	3.357	1.77875	1.72375	2.68425	0.993	1.1385
Balbc	2.086	0.7235	0.5735	3.4325	1.4265	1.0725	2.703	1.5695	1.84
CBA	0.3635	0.297	0.13	0.681	0.254	0.11
Uninfected Negative Control	0.109	0.126	0.11	0.126	0.139	0.12	0.0575	0.057	0.06
	F1 (5)	Balb/c (5)	CBA (5)

## Sheet: T cell Populations
F1 (5)	Balb/c (5)	CBA (5)
CD4 populations								CD4	CD4CD25	CD3	CD4	CD4CD25	CD3	CD4	CD4CD25	CD3
	0	8	12	16	28			D0	D0	D0	Hm	Hm	Hm	Rec	Rec	Rec
F1	16.31			5.1	1.32		F1	16.31	1.94	1.92	5.1	6.3	1.36	1.32	25.5	2.76
Balbc	0.4			1.01	0.6		Balbc	0.4	23.32	37.8	1.01	2.4	1.7	0.6	17.65	0.84
CBA	16.3	10	16.6				CBA	16.3	2.1	4.6	16.6	1.8	6.3
CD4CD25 populations
	0	8	12	16	28
F1	1.94			6.3	25.5
Balbc	23.32			2.4	17.65
CBA	2.1	1.8	1.8
CD3
	0	8	12	16	28
F1	1.92			1.36	2.76
Balbc	37.8			1.7	0.84
CBA	4.6	13.9	6.3

## Sheet: Infection_Chemotherapy_Analysis
F1
Time (days)	0	7	9	11	13	26	28	30	32	35	49	56	58	60	63	81	90	92	94	96	98	113	127	129	131	133	135	137	139	141	143	145	147	149	151	153	155	157	159	161	163	165	167	171	173	175
% Parasite density	0	2.4	0	0	0	0	0.7	4	0	0	0	0.3	3.4	0	0	0	0	0.3	0	0	0	0	1	2.3	2.4	3.6	0.6	0	0	0	0	0	0	0	0	0	0	0	0.4	2.3	2	1.5	0.5	0	0	0
% Hb	100	88	83	89	84	87	92	92	74	82	88	84	86	48	77	82	89	93	89	86	82	81	79	81	40	46	48	47	57	51	62	71	79	86	79	77	76	76	74	65	68	68	72	72	78	83
Balb/c
Time (days)	0	7	9	11	13	26	28	30	32	35	49	56	58	60	63	81	90	92	94	96	98	113	127	129	131	133	135	137	139	141	143	145	147	149	151	153	155	157	159	161	163	165	167	171	173	175
% Parasite density	0	10.5	3	0	0	0	0	1.1	0	0	0	0.3	2	0	0	0	0	0	0.4	0	0	0	0	0	0	0	0.3	2	8.5	0.85	0	0	0	0	0	0	0	0	0.7	1.2	3.4	2.8	0.8	0	0	0
% Hb	100	99	78	77	83	106	100	93	83	88	102	93	94	51	75	93	101	94	96	67	74	99	94	100	96	91	81	39	39	44	58	67	83	80	89	88	90	94	88	72	67	65	74	82	88	90
CBA
Time (days)	0	7	9	11	13	26	28	30	32	35	49	56	58	60	63	81	90	92	94	96	98	113	127	129	131	133	135	137	139	141	143	145	147	149	151	153	155	157
% Parasite density	0	1.2	0	0	0	0	1.9	0	0	0	0	1.6	0	0	0	0	3	0	0	0	0	0	0	0.9	1.3	0.9	5	3	0	0	0	0	0	0.6	1.3	5	16.2	19.1
% Hb	100	105	106	111	117	112	117	107	105	114	87	109	100	97	112	103	117	91	98	103	105	108	108	110	108	68	67	117	91	98	103	96	101	95	75	67	55	51

## Sheet: Cytokines
F1 (5)	Balb/c (5)	CBA (5)
IL1-a						IL12
F1 (5)	Balb/c (5)	CBA (5)	Negative Control (3)			F1	Balb/c	CBA	Negative Control
8.2	10.5	9.9	7.86667			1181.6	1322.2	137	302.7
6.9	13.2	17.8	9.86093			815.8	1924.3	1089.6	627.2
22.1	21.5	14.8	12.0556			2303	2302.5	1202	420.5
11.3	295.5	20.8				2452.7	4169.3	2085.9
7.5	15	14.4				1842.9	3479.9	1320.6
11.2	71.14	15.54	9.92772			1719.2	2639.64	1167.02	450.133
5.65685	112.239	3.64505	1.71076			632.344	1039.9	622.268	134.123
IL-4						IL-17
F1	Balb/c	CBA	Negative Control			F1	Balb/c	CBA	Negative Control
9.5	4.4	2.5	3.1			1005.2	106.1	5.9	4.7
4.4	5.9	3.5	4.6			352.1	2151.6	6.9	5.6
6.5	7.5	4.3	3			1821.8	2119.2	6.8	5.7
4.7	4.8	4.4				4427	9355.6	6.3
4.7	7.6	3.9				1783.9	4476.1	5.3
5.96	6.04	3.72	3.56667			1878	3641.72	6.24	5.33333
1.92	1.32755	0.688186	0.731817			1385.61	3174.39	0.591946	0.449691
IL10						IFNg
F1	Balb/c	CBA	Negative Control			F1	Balb/c	CBA	Negative Control
21.9	9.5	30.3	15			5.7	6.2	4.4	4.2
12.5	12.7	39.2	14.5			6.6	31.7	5.7	5
16.3	45.4	44.3	37.3			12.3	33.6	7.5	4.4
20	67.3	78.3				9.3	17.5	10.1
27.8	31.7	39.5				5.9	32.1	7.6
19.7	33.32	46.32	22.2667			7.96	24.22	7.06	4.53333
5.17571	21.4279	16.6171	10.6321			2.52317	10.7323	1.93142	0.339935
						TNFa
						F1	Balb/c	CBA	Negative Control
1.44749	4.04211	1.12541	2.44667			31.7	38.4	34.1	36.7
2.016	3.51969	1.2551	2.28966			25.2	44.7	49.2	33.2
2.41718	0.757709	1.15124	1.07507			39.4	34.4	51	40.1
1.365	0.490342	1.82248				27.3	33	142.7
0.92446	2.76025	1.41013				25.7	87.5	55.7
1.63403	2.31402	1.35287	1.93713			29.86	47.6	66.54	36.6667
0.523428	1.44131	0.255249	0.612931			5.29097	20.3591	38.7618	2.81701

## Sheet: TNFaIL10
F1 (5)	Balb/c (5)	CBA (5)	Negative control (3)
										TNFnIL10
TNFa					IL10					F1	Balbc	CBA	Negative Control
F1	Balb/c	CBA	Negative Control		F1	Balb/c	CBA	Negative Control		1.44749	4.04211	1.12541	2.44667
31.7	38.4	34.1	36.7		21.9	9.5	30.3	15		2.016	3.51969	1.2551	2.28966
25.2	44.7	49.2	33.2		12.5	12.7	39.2	14.5		2.41718	0.757709	1.15124	1.07507
39.4	34.4	51	40.1		16.3	45.4	44.3	37.3		1.365	0.490342	1.82248
27.3	33	142.7			20	67.3	78.3			0.92446	2.76025	1.41013
25.7	87.5	55.7			27.8	31.7	39.5			1.63403	2.31402	1.35287	1.93713
										0.523428	1.44131	0.255249	0.612931
